# Supplementary material for: Systemic AAV-hGCDH Gene Therapy Alleviates Glutaric Acid Accumulation and Attenuates Chronic Brain Vacuolation in a Novel Mouse Model of Glutaric Aciduria Type I
Source: Int J Mol Sci. 2026 Jun 20;27(12):5569. doi: 10.3390/ijms27125569 (PMC13299285; doi:10.3390/ijms27125569)
Supplement: Supplementary file 1 [file ijms-27-05569-s001.zip]

Archive with 1 entries (1 files):
- ijms-4345004-supplementary.pdf
